# Supplementary material for: Assessing Fast Structure Formation Processes in Isotactic Polypropylene with a Combination of Nanofocus X-ray Diffraction and In Situ Nanocalorimetry
Source: Nanomaterials (Basel). 2021 Oct 9;11(10):2652. doi: 10.3390/nano11102652 (PMC8541291; doi:10.3390/nano11102652)
Supplement: Supplementary file 1 [file nanomaterials-11-02652-s001.zip]

Archive with 1 entries (1 files):
- nanomaterials-1374722-supplementary.pdf
